# Supplementary material for: Breastfeeding and the milk resistome shape the establishment and transmission of antibiotic resistance genes in the infant gut microbiome
Source: Gut Microbes. 2025 Aug 4;17(1):2541033. doi: 10.1080/19490976.2025.2541033 (PMC12323436; doi:10.1080/19490976.2025.2541033)
Supplement: Pan et al_Supp metadata.xlsx [file KGMI_A_2541033_SM3866.xlsx]

## Sheet: Sheet1
Mother ID	antibiotics_in_labour	antibiotics_at 1m postpatrum
PB001	No	No
PB002	No	No
PB003	No	No
PB004	No	No
PB005	Yes	Pyrexia in labour, nil since
PB006	Yes	Abdo pain had gent. & cefixime IVD/C on cephalexin x 7 days
PB008	No	No
PB010	No	No
PB011	No	No
PB012	No	No
PB013	Yes	No
PB014	No	No
PB015	Yes	Mastitis unsure of antibiotics approx 30/06/2017 7/7
PB016	Yes	No
PB017	Yes	No
PB018	Yes	Benzel in labour and 1 dose in labour
PB020	Yes	Did not know details, for infection of c section scar
PB021	No	No
PB022	No	No
PB024	Yes	No
PB025	Yes	No
PB026	Yes	Augmentin for LSCS wound 24/26/2017 7/7
PB029	No	No
PB030	Yes	Unsure of name, bacterial infection @34/40, Augmentin 5/7 for pyrexia in labour post delivery
PB031	Yes	Mastitis post delivery day 5 post delivery 7/7 course, unsure of antibiotic
PB036	No	Flucloxacillan 500mg QPS 7/7, Trimethoprim 200mg BD PO x 3/7
PB037	No	No
PB038	No	No
PB039	No	No
PB040	Yes	No
PB041	No	No
PB043	No	No
PB044	Yes	No
PB049	No	No
PB051	Yes	GBS 0 benzylpenicillin 36 post delivery
PB052	Yes	mastitis both sides 1 week augmentin and flucloxacillin
PB053	Yes	No
PB054	Yes	No
PB056	Yes	c/s wound2 lots 1 lo0t 2/52 P/N for 5/7 and 2 nd lot 141117 fluclcxaxillin 500mg TDS, will finsih today
PB057	No	breast infection commenced on flozapen 500mg QDS 7/7 course
PB058	No	No
PB059	No	Bladder, chest & nipple infection. Amoxicillin 5/7 PO, Flucloxicillin BD 7/7. Got thrush post these Abx
PB060	Yes	lung infection 8/11/17 Rx 6/7 not sure of name
PB061	Yes	No
PB062	No	No
PB063	No	No
PB064	No	No
PB065	Yes	hAD iv aBX IN LABOUR FOR gbs AND HAD 3 DOSES FOR 3RD DEGREE TEAR
PB067	Yes	No
PB071	Yes	No
PB072	No	No
PB073	Yes	No
PB074	No	No
PB075	Yes	I week meconium sample brough to visit from 25/3/18 no time
PB077	Yes	No
PB078	No	Flucloxacillin for skin infection
PB079	No	No
PB080	Yes	No
PB081	No	No
PB082	Yes	No
PB084	No	No
PB087	No	Augmentin 1/52 P/N for chest infection 5/7 TDS
PB089	No	No
PB090	No	No
PB092	No	No
PB093	No	No
PB094	Yes	No
PB095	No	No
PB096	No	No
PB097	No	Flucloxacillin x 10 days for Mastitis
PB098	No	Flucloxacillin
PB099	Yes	IV triple Abx for pyrexia in labour (Benz, Gent, Flagyl). Coamoxiclav 625mg TDS x 5/7 ?infection 14/05/18
PB100	Yes	No
PB101	Yes	No
PB103	No	No
PB104	No	No
PB105	No	No
PB106	No	No
PB108	No	CoAmoxiclav 625mg PO x 7 days (perineal wound infection)
PB109	No	No
PB110	No	Keflex PO x 57 days (UTI). Flagyl PO
PB111	No	No
PB112	No	No
PB114	No	No
PB115	No	No
PB116	No	No
PB117	No	No
PB118	No	No
PB119	No	No
PB120	No	No
PB121	Yes	amoxicillin for episiotomy; 3 a day for 10 days, started 10 days postnatally
PB123	No	No
PB125	No	No
PB126	Yes	No
PB127	No	No
PB128	Yes	approx 4 different antibiotics taken for ten days following delivery unsure of what ones exactly.
PB129	No	No
PB130	No	No
PB131	Yes	penicillin group B strep on day of delivery. Peggy in week 1 had amoxicillin for 4 days 2.5ml x3 a day
PB132	Yes	No
PB133	No	No
PB134	No	No
PB135	No	No
PB136	No	No
PB137	No	No
PB138	No	No
PB139	Yes	No
PB140	Yes	No
PB141	No	Post MROP IV abx x3 CoAmoxiclov 1.2g
PB142	Yes	No
PB144	Yes	Antibiotics at delivery thinks it was profalactic
PB146	No	No
PB147	No	Given on labour ward admitted for vomiting and fever, unsure of what antibiotics given
PB148	No	No
PB152	No	labour ward IV augmentin 72 hours and Tablet Augmentin 72 hours after/
PB153	No	No
PB154	No
PB155	No	No
PB156	No	No
PB157	Yes	No
